# Supplementary material for: Endocrine and Metabolic Impact of Oral Ingestion of a Carob-Pod-Derived Natural-Syrup-Containing D-Pinitol: Potential Use as a Novel Sweetener in Diabetes
Source: Pharmaceutics. 2022 Jul 30;14(8):1594. doi: 10.3390/pharmaceutics14081594 (PMC9416495; doi:10.3390/pharmaceutics14081594)
Supplement: Supplementary file 1 [file pharmaceutics-14-01594-s001.zip]

Archive with 1 entries (1 files):
- pharmaceutics-1810720-supplementary.pdf
